# Supplementary material for: Placing Ancient DNA Sequences into Reference Phylogenies
Source: Mol Biol Evol. 2022 Jan 27;39(2):msac017. doi: 10.1093/molbev/msac017 (PMC8857924; doi:10.1093/molbev/msac017)
Supplement: msac017_Supplementary_Data [file msac017_supplementary_data.zip]

Archive with 3 entries (3 files):
- 211228.placing_aDNA_SM.pdf
- MBE.cls
- 2112.Extended_tables_1_to_5.xlsx
