# Supplementary material for: Placing Ancient DNA Sequences into Reference Phylogenies
Source: Mol Biol Evol. 2022 Jan 27;39(2):msac017. doi: 10.1093/molbev/msac017 (PMC8857924; doi:10.1093/molbev/msac017)
Supplement: msac017_Supplementary_Data [file msac017_supplementary_data.zip › 2112.Extended_tables_1_to_5.xlsx]

## Sheet: Extended_Table_1
	Extended Table 1 - Comparison of haplogroup determination methods in low coverage ancient DNA samples.
Study	SampleID	Population	Type (shotgun/capture; treatment)	Coverage	Reported haplogroup in original publication	pathPhynder haplogroup	Yleaf	yhaplo	Y-LineageTracker	Haplogrouper		Legend:
Feldman et al 2019	ASH008.A0101	Ashkelon Iron Age 2	1240k SNP capture; partial UDG	0.7	BT	J1a2a1a2d2b2b2c4b~	J1a2a1a2d2b2b2c4d2a2a5a1e1b~	J1	J1a2a1a2d2b2b2c4d2a2a5a1e1b~	J1a2a1a2d2b2b2c4b		Erroneous assignments
Flegontov et al., 2019	I7342_d	Old_Bering_Sea	1240k SNP capture; partial UDG	0.01	BT	Q1a1b	Q1a1b	Q1a1	Q1a1b	Q1a1b
	I0721	Paleo-Aleut	1240k SNP capture; partial UDG	0.03	CT	Q1a1b	n/a	K	K	Q1a1b
Lazaridis et al., 2016	I1685	Israel_Raqefet_M_Natufian	1240k SNP capture; partial UDG	0.02	CT	E1b1b1	n/a	CT	K	E1b1
	I1700	Jordan_PPNB	1240k SNP capture; partial UDG	0.019	CT	H2	n/a	H1b1	R1b1	R1b1
Mathieson et al., 2018	I2407	Globular_Amphora_Poland	1240k SNP capture; partial UDG	0.007	BT	F	n/a	BT	P1	BT
	I2426	Balkans_Chalcolithic	1240k SNP capture; partial UDG	0.026	CT	O1a2a3	n/a	CT	O1a2a3	O1a2a3
	I2435	Globular_Amphora_Poland	1240k SNP capture; partial UDG	0.014	CT	I2a	I2a	L	K	I2a
Narasimhan et al., 2019	I12257	Ksirov_H_Kushan	1240k SNP capture; partial UDG	0.004229	n/a	R	n/a	BT	K	R
	I12293	Ksirov_H_Kushan	1240k SNP capture; partial UDG	0.021724	n/a	G2a2b1	G2a	G2a2b1	G2a	G2a2b1
	I12980	Loebanr_IA	1240k SNP capture; partial UDG	0.020434	n/a	F	n/a	CT	K	F
	I1945	Ganj_Dareh_N	1240k SNP capture; partial UDG	0.242441	n/a	R2a	R2a	R2a	K	R2a
	I1949	Ganj_Dareh_N	1240k SNP capture; partial UDG	0.141247	n/a	R2a	R2a	G	R1b1a1b1a1a2b1	R2a
	I3389	Central_Steppe_MLBA	1240k SNP capture; partial UDG	4.6	n/a	R1a1a1b2a2a3	R1a1a1b1a2b3a4a2b~	R1a1a1b	R1a1a1b2a2a3~	R1a1a1b2a2a3
	I6117	Gonur1_BA	1240k SNP capture; partial UDG	0.007634	n/a	Q1a1a1b2	n/a	CT	P1	CT
	I11562	Parwak_Medieval	1240k SNP capture; partial UDG	0.001503	BT	BT	n/a	BT	K	BT
	I4319	Kairan_MLBA	1240k SNP capture; partial UDG	0.006	BT	P1orK2b2a	n/a	BT	P1	P/K2b
	I5762	Kairan_MLBA_LowCov	1240k SNP capture; partial UDG	0.005266	BT	R1a1a1~	n/a	CT	K	R1a1a1
	I6120	Gonur1_BA	1240k SNP capture; partial UDG	0.002592	BT	F	n/a	BT	P1	BT
	I7101	Gonur1_BA	1240k SNP capture; partial UDG	0.007985	BT	R2a2	n/a	R1b1a2	K	R
	I11042	Gonur1_BA	1240k SNP capture; partial UDG	0.016221	CT	J	n/a	J	K	F
	I12140	Katelai_IA	1240k SNP capture; partial UDG	0.009737	CT	CT	n/a	CT	K	CT
	I2328	Hajji_Firuz_C	1240k SNP capture; partial UDG	0.013842	CT	J	n/a	J	K	J
	I4158	Bustan_BA	1240k SNP capture; partial UDG	0.008995	CT	F	n/a	CT	K	R1b1a1b
	I6119	Gonur1_BA	1240k SNP capture; partial UDG	0.043698	CT	Q1b	n/a	CT	K	Q1b
	I6312	Gonur1_BA	1240k SNP capture; partial UDG	0.006419	CT	R1b1a1b1a1	n/a	CT	K	R1b1a1b1a1
	I7170	Gonur1_BA	1240k SNP capture; partial UDG	0.006362	CT	P1orK2b2a	n/a	CT	P1	P1
	I8527	Geoksyur_EN	1240k SNP capture; partial UDG	0.028172	CT	J1a	n/a	CT	K	P
	I11458	Shahr_I_Sokhta_BA2	1240k SNP capture; partial UDG	0.025536	F	P1orK2b2a	n/a	R1b1a2a	R1b1a1b1	R1b1a1b1
Ning et al., 2019	M4	Shirenzi	shotgun sequencing; none	0.0468	n/a	R1a1a1b2	R1a1a1b2a1a2c2c~	R1a1a1b2	R1b1a1b1a1a1c2b2a1b5a2	R1a1a1b2
	M8R1	Shirenzi	shotgun sequencing; none	0.037	n/a	O2a2	O2a2	O2a2	O2a1a1b1a2b2	O2a2
Skoglund et al., 2017	I2966	Malawi_Hora_9000BP	mixed; none	n/a	BT	B2b1b	n/a	CT	I2a1b1a2b1a2a2a1	B2b1b
	I4427	Malawi_Fingira_6100BP	1240k SNP capture; none	n/a	BT	B2b1a1	n/a	BT	R1b1a1b1a1a1c2b2b1a2	B2b1a1
	I4468	Malawi_Fingira_6100BP	1240k SNP capture; none	n/a	BT	B2b1	n/a	G	N1a1	N1a1a
	DA188	SaltovoMayaki	shotgun sequencing; none	0.04	n/a	P1~orK2b2a~	n/a	R1	K	R1a1a1b1a3a1a2e2b2
	DA208	Kazakh_His	shotgun sequencing; none	0.06	n/a	J1a2~	J1a2a1b1a~	J	J1a2a1a2d2b2b2c4c4a2a~	J1a2
	DA190	SaltovoMayaki	shotgun sequencing; none	0.07	n/a	G2a1a1a~	G2a1a1a1a1a1a1a1	G2a1a1	O2a1b1a1a1a1c1b1	G2a1a1
	DA207	Kazakh_His	shotgun sequencing; none	0.07	n/a	R1a1a1~	R1a1a1b1a1a1c2c~	R1a1a	R1b1a1b1a1a2c1a4b2a	R1a1a1
	DA171	NLithuania	shotgun sequencing; none	0.14	n/a	N1a1a1a1a1a1a1	N1a1a1a1a1a1a1	N1c1a1	N1a1a1a1a1a2a1b1~	N1a1a1a1a1a1a1
	DA161	Alan	shotgun sequencing; none	0.15	n/a	Q1b1a3a1	n/a	Q1a2a	Q1b1a3a1~	Q1b1a3a1
	DA353	Glazkovo	shotgun sequencing; none	0.17	n/a	Q1b1b~	Q1b1a2a3a1~	Q1a2a	R1b1a1b1a1a2a1b3	Q1b1b
	DA54	TianShanHun	shotgun sequencing; none	0.2	n/a	Q1a2a1~	Q1a2a1~	Q1a1	O2a1b1a1a1a1a1a1b1c1	Q1a2a1
	DA125	Kangju	shotgun sequencing; none	0.21	n/a	T1a	n/a	T1a	T1a3b	T1a3b
	DA126	Nomad_Med	shotgun sequencing; none	0.25	n/a	R1a1a1b2a2b1a~	R1a1a1b2a2b1a~	R1a1a1	R1a1a1	R1a1a1b2
	DA15	CentralSaka	shotgun sequencing; none	0.25	n/a	R1a1a1b2a2a3b~	R1a1a1b2a1a2c2~	R1a1a	R1a1a1b2a1a2c2~	R1a1a1b2a
	DA17	OutCentralSaka	shotgun sequencing; none	0.27	n/a	R1a1a1b2a2	R1a1a1b2a2	R1a1a1b2a2	R1a1a1b1a3a1b3a~	R1a1a1b2a2
Damgaard et al., 2018b	DA124	Nomad_Med	shotgun sequencing; none	0.28	n/a	J2a2a~	J2a2a~	J	R1a1a1b1a2b3a3a2h	J2a2a
	DA65	TianShanHun	shotgun sequencing; none	0.28	n/a	E1b1b1a1b2a	E1b1b1a1b2a	E	E1b1b1a1b2a	E1b1b1a1b2a
	DA31	LchashenMetsamor	shotgun sequencing; none	0.33	n/a	I2a2b~	I2a2b~	I2c2	I2a1b1a2b1a2a2b1a1a1a~	I2a2b
	DA220	Wusun	shotgun sequencing; none	0.41	n/a	N2~	n/a	N1c2b2	N2~	N2
	DA356	Glazkovo	shotgun sequencing; none	0.42	n/a	Q1b1a3b	Q1b1a3b	Q1a2a	Q1b1a1a1e1d~	Q1b1a3b
	DA134	Sarmatian	shotgun sequencing; none	0.47	n/a	R1a1a1b2a2b2b1~	R1a1a1b2a2b2b1~	R1a1a1b2a2b2	R1a1a1b2a2b2b1~	R1a1a1b2a2b2b1

## Sheet: Extended_table_2
Extended Table 2 - PathPhynder haplogroup determination output for low coverage ancient DNA samples.
ASH008.A0101
Haplogroup	Derived SNPs	Ancestral SNPs
A1	2	0
BT	60	2
CT	41	0
CF	1	0
F	18	0
IJK	1	0
IJ	5	0
J	16	0
J1	17	1
J1a2a1a2~	3	0
J1a2a~	3	0
J1a2a1~	1	0
J1a2a1a2d~	1	1
J1a2a1a2d2b~	2	0
J1a2a1a2d2b2~	1	0
J1a2a1a2d2b2b2c4b~	1	0
---------------
Haplogroup:	J1a2a1a2d2b2b2c4b~
I7342_d
Haplogroup	Derived SNPs	Ancestral SNPs
A1	7	0
A1b	9	1
BT	188	0
CT	115	1
CF	3	0
F	27	0
HIJK	1	0
IJK	4	0
K	1	0
K2	1	0
P1orK2b2a	50	1
P1~orK2b2a~	12	0
Q	8	1
Q1	14	0
Q1a	5	0
Q1a1	15	0
Q1a1b	10	0
---------------
Haplogroup:	Q1a1b
I1685
Haplogroup	Derived SNPs	Ancestral SNPs
BT	1	1
CT	2	0
E1b1~	1	0
E1b1b1~	1	0
---------------
Haplogroup:	E1b1b1~
I1700
Haplogroup	Derived SNPs	Ancestral SNPs
BT	7	0
CT	4	0
H2	1	0
H2~	1	0
---------------
Haplogroup:	H2~
I2407
Haplogroup	Derived SNPs	Ancestral SNPs
BT	1	0
F	1	0
---------------
Haplogroup:	F
I2426
Haplogroup	Derived SNPs	Ancestral SNPs
BT	5	0
CT	2	0
F	1	0
---------------
Haplogroup:	F
I2435
Haplogroup	Derived SNPs	Ancestral SNPs
BT	4	0
CT	2	0
I2	1	0
I2~	1	0
I2a	1	0
---------------
Haplogroup:	I2a
I12257
Haplogroup	Derived SNPs	Ancestral SNPs
BT	3	0
R	1	0
---------------
Haplogroup:	R
I12293
Haplogroup	Derived SNPs	Ancestral SNPs
BT	5	0
CT	3	0
F	4	0
G	4	1
G2	1	0
G2a	1	0
G2a2b1	1	0
---------------
Haplogroup:	G2a2b1
I12980
Haplogroup	Derived SNPs	Ancestral SNPs
BT	3	0
CT	7	0
F	1	0
---------------
Haplogroup:	F
I1945
Haplogroup	Derived SNPs	Ancestral SNPs
A1	4	0
BT	57	0
CT	25	0
F	6	0
GHIJK	1	0
IJK	2	0
K~	1	0
P1orK2b2a	7	0
P1~orK2b2a~	4	0
R	3	0
R2a	2	0
---------------
Haplogroup:	R2a
I1949
Haplogroup	Derived SNPs	Ancestral SNPs
BT	24	0
CT	18	0
F	1	0
P1orK2b2a	7	1
R	5	0
R2a	1	0
---------------
Haplogroup:	R2a
I3389
Haplogroup	Derived SNPs	Ancestral SNPs
A1	6	0
A1b	8	1
BT	187	1
CT	103	0
CF	2	0
F	27	0
GHIJK	1	0
HIJK	1	0
IJK	5	0
K	1	0
K2	1	0
K2b	1	0
PorK2b2	1	0
P1orK2b2a	47	1
P1~orK2b2a~	14	0
R	26	0
R1	18	0
R1a1a~	14	1
R1a1~	16	0
R1a1	2	0
R1a~	19	0
R1a1a1~	13	0
R1a1a1	2	0
R1a1a	2	0
R1a	2	0
R1a1a1b	2	0
R1a1a1b~	3	0
R1a1a1b2~	1	0
R1a1a1b2a~	1	0
R1a1a1b2a2~	1	0
R1a1a1b2a2a3~	1	0
---------------
Haplogroup:	R1a1a1b2a2a3~
I6117
Haplogroup	Derived SNPs	Ancestral SNPs
CT	1	0
Q1a1a1b2~	1	0
---------------
Haplogroup:	Q1a1a1b2~
I11562
Haplogroup	Derived SNPs	Ancestral SNPs
BT	2	0
---------------
Haplogroup:	BT
I4319
Haplogroup	Derived SNPs	Ancestral SNPs
BT	2	0
P1orK2b2a	2	0
---------------
Haplogroup:	P1orK2b2a
I5762
Haplogroup	Derived SNPs	Ancestral SNPs
BT	2	0
CT	1	0
R1a	0	1
R1a1a1~	1	0
Haplogroup:	R1a1a1~
I5762
Haplogroup	Derived SNPs	Ancestral SNPs
BT	2	0
F	1	0
---------------
Haplogroup:	F
I7101
Haplogroup	Derived SNPs	Ancestral SNPs
BT	1	0
IJK	1	0
P1orK2b2a	1	0
R2a2	1	0
---------------
Haplogroup:	R2a2
I11042
Haplogroup	Derived SNPs	Ancestral SNPs
BT	5	0
CT	4	0
F	2	0
J	2	0
Haplogroup:	J
I12140
Haplogroup	Derived SNPs	Ancestral SNPs
BT	3	0
CT	2	0
Haplogroup:	CT
I11042
Haplogroup	Derived SNPs	Ancestral SNPs
BT	1	0
CT	3	0
IJ	1	0
J	1	0
---------------
Haplogroup:	J
I4158
Haplogroup	Derived SNPs	Ancestral SNPs
BT	3	0
CT	1	0
F	1	0
---------------
Haplogroup:	F
I6119
Haplogroup	Derived SNPs	Ancestral SNPs
BT	5	0
CT	7	0
P1orK2b2a	3	0
Q1b	1	0
---------------
Haplogroup:	Q1b
I6312
Haplogroup	Derived SNPs	Ancestral SNPs
BT	1	0
CT	3	0
R1b1a1b1a1	1	0
---------------
Haplogroup:	R1b1a1b1a1
I7170
Haplogroup	Derived SNPs	Ancestral SNPs
BT	1	0
CT	2	0
---------------
Haplogroup:	CT
I8527
Haplogroup	Derived SNPs	Ancestral SNPs
BT	8	0
CT	3	0
IJK	1	0
J1	1	1
J1a	1	0
---------------
Haplogroup:	J1a
I11458
Haplogroup	Derived SNPs	Ancestral SNPs
A1	1	0
A1b	1	0
BT	4	0
CT	4	0
F	2	0
P1orK2b2a	4	0
---------------
Haplogroup:	P1orK2b2a
M4
Haplogroup	Derived SNPs	Ancestral SNPs
BT	6	0
CT	3	0
F	1	0
R	1	0
R1	1	0
R1a1~	1	0
R1a~	1	0
R1a1a1b~	1	0
R1a1a1b2	1	0
---------------
Haplogroup:	R1a1a1b2
M8R1
Haplogroup	Derived SNPs	Ancestral SNPs
BT	7	0
CT	3	0
F	2	0
IJK	1	0
NO1[K1a1]	3	0
O	2	0
O2a2	1	0
---------------
Haplogroup:	O2a2
I2966
Haplogroup	Derived SNPs	Ancestral SNPs
A1	4	0
A1b	5	1
BT	109	1
B~	9	2
B2~	42	6
B2b1~	8	0
B2b1b~	7	1
---------------
Haplogroup:	B2b1b~
I4427
Haplogroup	Derived SNPs	Ancestral SNPs
BT	9	0
B2~	8	1
B2b1a~	2	0
B2b1a1~	1	0
---------------
Haplogroup:	B2b1a1~
I4468
Haplogroup	Derived SNPs	Ancestral SNPs
A1b	1	0
BT	8	0
B2b1~	2	0
---------------
Haplogroup:	B2b1~
DA188
Haplogroup	Derived SNPs	Ancestral SNPs
A1	1	0
BT	13	0
CT	8	0
F	2	0
IJK	1	0
P1orK2b2a	3	0
P1~orK2b2a~	2	0
---------------
Haplogroup:	P1~orK2b2a~
DA208
Haplogroup	Derived SNPs	Ancestral SNPs
A1b	2	0
BT	16	0
CT	8	0
F	3	0
IJ	2	0
J	4	0
J1	2	0
J1a2~	1	0
---------------
Haplogroup:	J1a2~
DA190
Haplogroup	Derived SNPs	Ancestral SNPs
hg	Der	Anc
A1	2	0
BT	13	0
CT	12	0
F	1	0
G	7	0
G2	2	0
G2a1a	1	1
G2a1a1a~	1	0
---------------
Haplogroup:	G2a1a1a~
DA207
Haplogroup	Derived SNPs	Ancestral SNPs
A1	1	0
A1b	2	1
BT	18	0
CF	0	0
CT	5	0
F	2	0
P1~orK2b2a~	1	0
P1orK2b2a	3	0
R	3	0
R1	5	0
R1a~	2	0
R1a1~	1	0
R1a1a	1	0
R1a1a~	1	0
R1a1a1~	1	0
---------------
Haplogroup:	R1a1a1~
DA171
Haplogroup	Derived SNPs	Ancestral SNPs
A1	1	0
A1b	2	0
BT	16	0
CT	16	0
F	5	0
IJK	1	0
N	7	0
N~	1	0
N1	3	0
N1~	1	0
N1a	1	0
N1a1a1a	1	0
N1a1a1a1a	7	0
N1a1a1a1a1a1a	1	0
N1a1a1a1a1a1a1	1	0
---------------
Haplogroup:	N1a1a1a1a1a1a1
DA161
Haplogroup	Derived SNPs	Ancestral SNPs
A1	1	0
BT	17	0
CF	1	0
CT	11	0
F	5	0
P1~orK2b2a~	4	0
P1orK2b2a	7	0
Q	1	0
Q1	3	0
Q1b	1	0
Q1b1	2	0
Q1b1a3	1	0
Q1b1a3a1~	1	0
---------------
Haplogroup:	Q1b1a3a1~
DA353
Haplogroup	Derived SNPs	Ancestral SNPs
A1b	5	0
BT	34	0
CT	15	0
F	6	0
IJK	1	0
P1~orK2b2a~	1	0
P1orK2b2a	7	0
Q	1	0
Q1b	4	0
Q1b1	1	0
Q1b1~	2	0
Q1b1b~	7	1
---------------
Haplogroup:	Q1b1b~
DA54
Haplogroup	Derived SNPs	Ancestral SNPs
A1b	3	0
BT	35	0
CF	2	0
CT	21	0
F	7	0
IJK	1	0
P1~orK2b2a~	4	0
P1orK2b2a	9	0
Q	3	0
Q1	3	0
Q1a	2	0
Q1a2	3	0
Q1a2a1~	7	0
---------------
Haplogroup:	Q1a2a1~
DA125
Haplogroup	Derived SNPs	Ancestral SNPs
A1	5	0
A1b	3	0
BT	32	0
CF	2	0
CT	20	1
F	7	0
IJK	1	0
K~	1	0
LT[K1]	1	0
T	6	0
T1	2	0
T1a	1	0
---------------
Haplogroup:	T1a
DA126
Haplogroup	Derived SNPs	Ancestral SNPs
A1	2	0
A1b	1	0
BT	44	0
CT	27	0
F	11	0
IJK	4	0
K~	2	0
K2	1	0
P1~orK2b2a~	4	0
P1orK2b2a	15	0
R	8	0
R1	5	0
R1a	1	0
R1a~	3	0
R1a1~	5	1
R1a1a	1	0
R1a1a~	2	0
R1a1a1	1	0
R1a1a1~	4	0
R1a1a1b~	2	0
R1a1a1b2~	1	0
R1a1a1b2a2b1a~	1	0
---------------
Haplogroup:	R1a1a1b2a2b1a~
DA15
Haplogroup	Derived SNPs	Ancestral SNPs
A1	4	0
A1b	7	0
BT	44	0
CT	20	0
F	15	0
K2b	1	0
P1~orK2b2a~	2	0
P1orK2b2a	17	0
R	6	0
R1	9	0
R1a	2	0
R1a~	5	0
R1a1	1	0
R1a1~	1	0
R1a1a~	8	0
R1a1a1~	1	0
R1a1a1b~	1	0
R1a1a1b2a2a3b~	1	0
---------------
Haplogroup:	R1a1a1b2a2a3b~
DA17
Haplogroup	Derived SNPs	Ancestral SNPs
A1	4	0
A1b	6	0
BT	56	1
CF	1	0
CT	27	0
F	14	0
GHIJK	1	0
IJK	1	0
K	1	0
K2	1	0
P1~orK2b2a~	5	0
P1orK2b2a	12	0
PorK2b2	1	0
R	7	0
R1	7	0
R1a	1	0
R1a~	2	0
R1a1~	3	0
R1a1a	1	0
R1a1a~	7	0
R1a1a1~	4	0
R1a1a1b	1	0
R1a1a1b2a2	1	0
---------------
Haplogroup:	R1a1a1b2a2
DA124
Haplogroup	Derived SNPs	Ancestral SNPs
A1	4	0
A1b	3	0
BT	54	0
CT	25	0
F	13	0
GHIJK	1	0
IJ	8	0
IJK	3	0
J	12	0
J2	4	0
J2a	4	0
J2a2~	1	0
J2a2a~	2	0
---------------
Haplogroup:	J2a2a~
DA65
Haplogroup	Derived SNPs	Ancestral SNPs
A1	3	0
A1b	5	0
BT	52	1
CT	27	0
E	10	2
E1	2	0
E1b1~	5	1
E1b1b	3	0
E1b1b1	1	1
E1b1b1~	10	1
E1b1b1a	4	1
E1b1b1a1	4	0
E1b1b1a1b2	3	0
E1b1b1a1b2a	1	0
---------------
Haplogroup:	E1b1b1a1b2a
DA31
Haplogroup	Derived SNPs	Ancestral SNPs
A1	4	0
A1b	8	0
BT	72	0
CF	2	0
CT	36	0
F	10	1
HIJK	1	0
IJ	6	0
IJK	2	0
I	17	0
I2	1	0
I2a	3	1
I2a2	2	1
I2a2b	6	0
I2a2b~	3	0
---------------
Haplogroup:	I2a2b~
DA31
Haplogroup	Derived SNPs	Ancestral SNPs
A1	1	0
A1b	5	1
BT	86	0
CF	1	0
CT	38	0
F	19	0
K~	1	0
NO[K2a]	1	1
NO1[K1a1]	6	1
N	15	0
N~	11	2
N2~	21	4
---------------
Haplogroup:	N2~
DA356
Haplogroup	Derived SNPs	Ancestral SNPs
A1	4	0
A1b	10	1
BT	78	0
CF	2	0
CT	38	1
F	15	0
GHIJK	1	0
HIJK	1	0
K~	2	0
K2b	1	0
P1~orK2b2a~	2	0
P1orK2b2a	19	0
Q	3	0
Q1	8	0
Q1b	9	1
Q1b1	1	0
Q1b1~	8	0
Q1b1a3	4	0
Q1b1a3b	2	0
---------------
Haplogroup:	Q1b1a3b
DA356
Haplogroup	Derived SNPs	Ancestral SNPs
A1	6	0
A1b	8	0
BT	97	0
CF	1	0
CT	41	0
F	18	0
IJK	3	0
K	1	0
P1~orK2b2a~	7	0
P1orK2b2a	15	0
PorK2b2	1	0
R	16	0
R1	7	0
R1a	1	0
R1a~	4	0
R1a1~	5	1
R1a1a	2	0
R1a1a~	5	0
R1a1a1~	7	0
R1a1a1b2a2b2	1	0
R1a1a1b2a2b2~	2	0
R1a1a1b2a2b2b~	2	0
R1a1a1b2a2b2b1~	1	0
---------------
Haplogroup:	R1a1a1b2a2b2b1~

## Sheet: Extended_Table_3
Extended Table 3 - Comparison of haplogroup determination methods in ancient DNA samples belonging to haplogroup O.
Sample	pathPhynder	Yleaf	Y-LineageTracker	yhaplo	Haplogrouper	Reported in original publication	Study
I3612	O2a2b2a2b2	O2a2b2a2b2	O2a2b2a2b2	O2a2b2a2	O2a2b2a2b2	O2a2b2a2	Wang 2021		Legend:
I3614	O2a2b2b1	O2a2b2b1	O2a2b2a2b	O2a2b2a	O2a2b2b1	O2a2b2			Erroneous assignments
I3618	O2a2b2a2b2a	O2a2b2a2b2a	O2a2b2a2b2a	O2a2b2a2	O2a2b2a2b2a	O2a2b2a2
I3731	O1a1a1a1	O1a1a1a1	O1a1a1a1	O	O1a1a1a1	O1a1a1a1
I3734	O2a2a1a2a2	O2a2a1a2b	O2a2a1a2a2	O	O2a2a1a2a2	O2a2a1a2a2
I3736	O1a1a1a1	O1a1a1a1	O1a1a1a1	O1a1a1a1	O1a1a1a1	O1a1a1a1
I8072	O1a	NA	I2a1b1a2b1a2a1a1a1a2	O1a	O1a	O1a
I8078	O2a2b2a2b2	O2a2b2a2b2	K2	O2a2b2	O2a2b2	O2a2b2
I8080	O1a1a1a	O1a1a1a	K	O1a1a1a	O1a1a1a	O1a1a1a
I8081	O	NA	H1a2a4~	O1a1a1a	O [K2a1b]	O1a1a1a
DA43	O2a1b1a1a1a1e2a	O2a1b1a1a1a1e2a	O2a1b1a1a1a1e2	O2a1	O2a1b1a1a1a1e2	O3a	Damgaard 2018b
DA228	O1b1a1b1a1b1	O1b1a1b1a1b1	O1b1a1b1a1b1	O1b1a1	O1b1a1b1a1b1	O

## Sheet: Extended_Table_4
Extended Table 4 - Comparison of haplogroup determination methods in downsampled ancient and present-day samples.
Sample	Number of SNPs	Coverage	pathPhynder		Yleaf	Y-LineageTracker	yhaplo	Haplogrouper		Legend:
			ISOGG SNPs only	Placement						Erroneous assignments
BR2	554	0.005	J2a	CT	NA	K	CT	J2a		ISOGG inconsistencies
haplogroup: J2a1a1a2b2a3b1a1b~	1132	0.01	J2a	branch below J2a1a1a2b2a3b1a1~	NA	K	CT	J2a
	1789	0.015	J2a1a1a2b	branch below J2a1a1a2b2a3b1a1~	J2a1a1a2b	K	J	J2a1a1a2b
	2345	0.02	J2a1a1a2b	branch below J2a1a1a2b2a3b1a1~	J2a1a1a2b	K	J	J2a1a1a2b
	2898	0.025	J2a1a1a2b	branch below J2a1a1a2b2a3b1a1~	J2a1a1a2b	K	J	J2a1a1a2b
	3427	0.03	J2a1a1a2b	branch below J2a1a1a2b2a3b1a1~	J2a1a1a2b	K	J	J2a1a1a2b
	4013	0.035	J2a1a1a2b	branch below J2a1a1a2b2a3b1a1~	NA	R1a1a1b1a3a1a1	J	J2a1a1a2b
	4609	0.04	J2a1a1a2b	branch below J2a1a1a2b2a3b1a1~	J2a1a1a2b	R1a1a1b1a3a1a1	J	J2a1a1a2b
	5225	0.045	J2a1a1a2b	branch below J2a1a1a2b2a3b1a1~	J2a1a1a2b	R1a1a1b1a3a1a1	J	J2a1a1a2b
	5825	0.05	J2a1a1a2b	branch below J2a1a1a2b2a3b1a1~	J2a1a1a2b	R1a1a1b1a3a1a1	J	J2a1a1a2b
	6425	0.055	J2a1a1a2b	branch below J2a1a1a2b2a3b1a1~	J2a1a1a2b	R1a1a1b1a3a1a1	J	J2a1a1a2b
	7040	0.06	J2a1a1a2b	branch below J2a1a1a2b2a3b1a1~	J2a1a1a2b	R1a1a1b1a3a1a1	J	J2a1a1a2b
	7594	0.065	J2a1a1a2b	branch below J2a1a1a2b2a3b1a1~	J2a1a1a2b	O2a1b1a2a1a3b2b	J	J2a1a1a2b
	8182	0.07	J2a1a1a2b	branch below J2a1a1a2b2a3b1a1~	J2a1a1a2b	O2a1b1a2a1a3b2b	J	J2a1a1a2b
	8798	0.075	J2a1a1a2b	branch below J2a1a1a2b2a3b1a1~	J2a1a1a2b	O2a1b1a2a1a3b2b	J	J2a1a1a2b
	9350	0.08	J2a1a1a2b	branch below J2a1a1a2b2a3b1a1~	J2a1a1a2b	O2a1b1a2a1a3b2b	J	J2a1a1a2b
	9954	0.085	J2a1a1a2b	branch below J2a1a1a2b2a3b1a1~	J2a1a1a2b	J2a1a1a2b	J	J2a1a1a2b
	10471	0.09	J2a1a1a2b	branch below J2a1a1a2b2a3b1a1~	J2a1a1a2b	J2a1a1a2b	J	J2a1a1a2b
	10964	0.095	J2a1a1a2b	branch below J2a1a1a2b2a3b1a1~	J2a1a1a2b	J2a1a1a2b	J	J2a1a1a2b
	11475	0.1	J2a1a1a2b	branch below J2a1a1a2b2a3b1a1~	J2a1a1a2b	J2a1a1a2b	J	J2a1a1a2b
Bashkir 3	652	0.005	N1a1a1a2	N1a1a1a2	N1a1a1a2	K	CT	N1a1a1a2
haplogroup: N1a1a1a2a~	1270	0.01	N1a1a1a2	N1a1a1a2	N1a1a1a2	K	CT	N1a1a1a2
	1872	0.015	N1a1a1a2	N1a1a1a2	N1a1a1a2	K	CT	N1a1a1a2
	2546	0.02	N1a1a1a2	N1a1a1a2	N1a1a1a2	K	CT	N1a1a1a2
	3042	0.025	N1a1a1a2	N1a1a1a2	N1a1a1a2	K	CT	N1a1a1a2
	3649	0.03	N1a1a1a2	N1a1a1a2	N1a1a1a2	K	CT	N1a1a1a2
	4341	0.035	N1a1a1a2	N1a1a1a2	N1a1a1a2	K	CT	N1a1a1a1a
	4884	0.04	N1a1a1a2	N1a1a1a2	N1a1a1a2	K	CT	N1a1a1a1a
	5433	0.045	N1a1a1a2a~	N1a1a1a2	N1a1a1a2a~	K	CT	N1a1a1a1a
	5986	0.05	N1a1a1a2a~	N1a1a1a2	N1a1a1a2a~	K	CT	N1a1a1a2a
	6575	0.055	N1a1a1a2a~	N1a1a1a2	N1a1a1a2a~	K	K	N1a1a1a2a
	7009	0.06	N1a1a1a2a~	N1a1a1a2	N1a1a1a2a~	K	K	N1a1a1a2a
	7595	0.065	N1a1a1a2a~	N1a1a1a2a~	N1a1a1a2a~	K	K	N1a1a1a2a
	8151	0.07	N1a1a1a2a~	N1a1a1a2a~	N1a1a1a2a~	K	K	N1a1a1a2a
	8667	0.075	N1a1a1a2a~	N1a1a1a2a~	N1a1a1a2a~	K	K	N1a1a1a1a
	9213	0.08	N1a1a1a2a~	N1a1a1a2a~	N1a1a1a2a~	K	K	N1a1a1a1a
	9815	0.085	N1a1a1a2a~	N1a1a1a2a~	N1a1a1a2a~	K	K	N1a1a1a1a
	10334	0.09	N1a1a1a2a~	N1a1a1a2a~	N1a1a1a2a~	K	K	N1a1a1a1a
	10978	0.095	N1a1a1a2a~	N1a1a1a2a~	N1a1a1a2a~	K	K	N1a1a1a1a
	11488	0.1	N1a1a1a2a~	N1a1a1a2a~	N1a1a1a2a~	K	NO1	N1a1a1a1a
KK1	523	0.005	J	J	NA	K	J	J
Haplogroup: J2a1	1117	0.01	J2a	J2a	J2a	I2a1b2a2c2a1	J	J2a
	1689	0.015	J2a	J2a	J2a	I2a1b2a2c2a1	J	J2a
	2239	0.02	J2a	J2a	J2a	I2a1b2a2c2a1	J	J2a
	2801	0.025	J2a~	J2a	J2a~	O2a2b1a1a1a4a2a1a	J	J2a
	3392	0.03	J2a~	J2a	J2a~	O2a2b1a1a1a4a2a1a	J	J2a
	3964	0.035	J2a~	J2a	J2a~	O2a2b1a1a1a4a2a1a	J	J2a
	4529	0.04	J2a~	J2a	J2a~	O2a2b1a1a1a4a2a1a	J	J2a
	5063	0.045	J2a~	J2a	J2a~	O2a2b1a1a1a4a2a1a	J	J2a
	5628	0.05	J2a~	J2a	J2a~	O2a2b1a1a1a4a2a1a	J	J2a
	6239	0.055	J2a~	J2a	J2a~	O2a2b1a1a1a4a2a1a	J	J2a
	6798	0.06	J2a~	J2a	J2a~	O2a2b1a1a1a4a2a1a	J	J2a
	7358	0.065	J2a~	J2a	J2a~	O2a2b1a1a1a4a2a1a	J	J2a
	7950	0.07	J2a~	J2a	J2a~	O2a2b1a1a1a4a2a1a	J	J2a
	8513	0.075	J2a~	J2a	J2a1a1b1a1a1	O2a2b1a1a1a4a2a1a	J	J2a
	9039	0.08	J2a~	J2a	J2a1a1b1a1a1	O2a2b1a1a1a4a2a1a	J	J2a
	9609	0.085	J2a~	J2a	J2a1a1b1a1a1	O2a2b1a1a1a4a2a1a	J	J2a
	10201	0.09	J2a~	J2a	J2a1a1b1a1a1	O2a2b1a1a1a4a2a1a	J	J2a
	10768	0.095	J2a~	J2a	J2a1a1b1a1a1	O2a2b1a1a1a4a2a1a	J	J2a
	11304	0.1	J2a~	J2a	J2a1a1b1a1a1	O2a2b1a1a1a4a2a1a	J	J2a
Loschbour	557	0.005	I	I	n/a	K	I	I
hapologroup: I2a1a2	1210	0.01	I	F	n/a	K	I	I
	1810	0.015	I	F	n/a	K	I	I
	2379	0.02	I	F	n/a	K	I	I
	2914	0.025	I	F	n/a	K	I	I
	3453	0.03	I2a1a2	I2a1a2	n/a	K	I	I2a1a2
	4004	0.035	I2a1a2	I2a1a2	n/a	K	I	I2a1a2
	4545	0.04	I2a1a2	I2a1a2	n/a	K	I	I2a1a2
	5117	0.045	I2a1a2	I2a1a2	n/a	K	I	I2a1a2
	5631	0.05	I2a1a2	I2a1a2	n/a	K	I	I2a1a2
	6156	0.055	I2a1a2	I2a1a2	n/a	K	I	I2a1a2
	6754	0.06	I2a1a2	I2a1a2	n/a	K	I	I2a1a2
	7280	0.065	I2a1a2	I2a1a2	n/a	K	I	I2a1a2
	7836	0.07	I2a1a2	I2a1a2	n/a	K	I	I2a1a2
	8394	0.075	I2a1a2	I2a1a2	n/a	K	I	I2a1a2
	8999	0.08	I2a1a2	I2a1a2	n/a	K	I	I2a1a2
	9525	0.085	I2a1a2	I2a1a2	n/a	K	I	I2a1a2
	10049	0.09	I2a1a2	I2a1a2	n/a	K	I	I2a1a2
	10554	0.095	I2a1a2	I2a1a2	n/a	K	I	I2a1a2
	11102	0.1	I2a1a2	I2a1a2	n/a	K	I	I2a1a2
Uyghur 2	592	0.005	C2b1a1a1a	C2b1a1a1a	C2b1a1a1a	K	C2e1a1a	C2b1a1a1a
haplogroup: C2b1a1a1a	1220	0.01	C2b1a1a1a	C2b1a1a1a	C2b1a1a1a	K	C2e1a1a	C2b1a1a1a
	1736	0.015	C2b1a1a1a	C2b1a1a1a	C2b1a1a1a	C2b1a1a1a	C2e1a1a	C2b1a1a1a
	2301	0.02	C2b1a1a1a	C2b1a1a1a	C2b1a1a1a	C2b1a1a1a	C2e1a1a	C2b1a1a1a
	2854	0.025	C2b1a1a1a	C2b1a1a1a	C2b1a1a1a	C2b1a1a1a	C2e1a1a	C2b1a1a1a
	3393	0.03	C2b1a1a1a	C2b1a1a1a	C2b1a1a1a	C2b1a1a1a	C2e1a1a	C2b1a1a1a
	3878	0.035	C2b1a1a1a	C2b1a1a1a	C2b1a1a1a	C2b1a1a1a	C2e1a1a	C2b1a1a1a
	4519	0.04	C2b1a1a1a	C2b1a1a1a	C2b1a1a1a	C2b1a1a1a	C2e1a1a	C2b1a1a1a
	5217	0.045	C2b1a1a1a	C2b1a1a1a	C2b1a1a1a	C2b1a1a1a	C2e1a1a	C2b1a1a1a
	5912	0.05	C2b1a1a1a	C2b1a1a1a	C2b1a1a1a	C2b1a1a1a	C2e1a1a	C2b1a1a1a
	6482	0.055	C2b1a1a1a	C2b1a1a1a	C2b1a1a1a	C2b1a1a1a	C2e1a1a	C2b1a1a1a
	7020	0.06	C2b1a1a1a	C2b1a1a1a	C2b1a1a1a	C2b1a1a1a	C2e1a1a	C2b1a1a1a
	7526	0.065	C2b1a1a1a	C2b1a1a1a	C2b1a1a1a	C2b1a1a1a	C2e1a1a	C2b1a1a1a
	8147	0.07	C2b1a1a1a	C2b1a1a1a	C2b1a1a1a	C2b1a1a1a	C2e1a1a	C2b1a1a1a
	8655	0.075	C2b1a1a1a	C2b1a1a1a	C2b1a1a1a	C2b1a1a1a	C2e1a1a	C2b1a1a1a
	9141	0.08	C2b1a1a1a	C2b1a1a1a	C2b1a1a1a	C2b1a1a1a	C2e1a1a	C2b1a1a1a
	9735	0.085	C2b1a1a1a	C2b1a1a1a	C2b1a1a1a	C2b1a1a1a	C2e1a1a	C2b1a1a1a
	10247	0.09	C2b1a1a1a	C2b1a1a1a	C2b1a1a1a	C2b1a1a1a	C2e1a1a	C2b1a1a1a
	10741	0.095	C2b1a1a1a	C2b1a1a1a	C2b1a1a1a	C2b1a1a1a	C2e1a1a	C2b1a1a1a
	11360	0.1	C2b1a1a1a	C2b1a1a1a	C2b1a1a1a	C2b1a1a1a	C2e1a1a	C2b1a1a1a

## Sheet: Extended_Table_5
Extended Table 5 - PathPhynder haplogroup determination for a set of ancient DNA samples of mostly African and Levantine archaeological sites.
Study	SampleID	Population	Reported haplogroup in original publication	pathPhynder haplogroup
Lazaridis et al., 2016	I1414	Jordan_PPNB	E	E1b1b1b2
	I1072	Israel_Raqefet_M_Natufian	E1b1b1b2	E1b1b1b2
	I1707	Jordan_PPNB	T	T1a
	I1730	Jordan_EBA	J	J2b1
	I1705	Jordan_EBA	J1	J1a2a1a2d2b2b
	I0861	Israel_Raqefet_M_Natufian	E1b1b1b2	E1b1b1b2
	I1415	Jordan_PPNB	E1b1b1	E1b1b1
	I1710	Jordan_PPNB	E1b1b1	E1b1b1a1
	I1727	Jordan_PPNB	CT	CT
	I1069	Israel_Raqefet_M_Natufian	E1b1	E1b1
	I1700	Jordan_PPNB	CT	H2
	I0867	Israel_PPNB	H2	H2b1
	I1690	Israel_Raqefet_M_Natufian	CT	CT
	I1416	Levant_PPNB	CT	CT
	I1685	Israel_Raqefet_M_Natufian	CT	E1b1b1
van de Loosdrecht et al., 2018	TAF014	Morocco_Iberomaurusian	E1b1b1a1	E1b1b1a1
	TAF013	Morocco_Iberomaurusian	E1b1b1a1	E1b1b1a1
	TAF015	Morocco_Iberomaurusian	E1b1b1	E1b1b1a1
	TAF010	Morocco_Iberomaurusian	E1b1b1a1	E1b1b1a1
	TAF009	Morocco_Iberomaurusian	E1b1b1a1	E1b1b1a1
	TAF011	Morocco_Iberomaurusian	E1b1b1a1	E1b1b1a1
Skoglund et al., 2017	I0595	Kenya_400BP	E1b1b1b2	E1b1b1b2b2a1
	I9028	South_Africa_2100BP	A1b1b2a	A1b1b2a
	I2966	Malawi_Hora_9000BP	BT	B2b1b
	I4427	Malawi_Fingira_6100BP	BT	B2b1a1
	I9133	South_Africa_2000BP	A1b1b2a	A1b1b2a
	I4468	Malawi_Fingira_6100BP	BT	B2b1
Fregel et al., 2018	IAM.5	Morocco_EN	E1b1b1b1a	E1b1b1b1a1
	IAM.4	Morocco_EN_dup.IAM5	E1b1b1b1	E1b1b1b1
	IAM.7	Morocco_EN	n/a	E1b1b1b1
	TOR.12	Iberia_EN	n/a	BT (possibly G)
	KEB.6	Morocco_LN	T1a	T1a1
	KEB.7	Morocco_LN	n/a	CT
	TOR.5	Iberia_EN	G2a2b2a3a	G2a
Prendergast et al., 2019	I12379	EmurulaOlePolosCairns(GvJh122)_PIA/recent	E1b1b1b2b2a1	E1b1b1b2b2a1a
	I12384	OlKalou_PN(other)	E1b1b1b2b2a1	E1b1b1b2b2a1
	I12391	Kasiole2burial(GvJh54)_PIA	E1b1b1b2b	E1b1b1b2b2a
	I12398	RigoCave(GrJh3)_PN(Elmenteitan)	E1b1b1b2b2a1	E1b1b1b2b2a1
	I12533	Prettejohn'sGully(GsJi11)_Earlypastoral	E2(xE2b)	E2a
	I13762	GishimangedaCave_PN(other)	E1b1b1b2b2a1	E1b1b1b2b2a1
	I13972	GishimangedaCave_PN(other)	E1b1b1b2b2	E1b1b1b2b2
	I13977	GishimangedaCave_PN(other)	E1b1b1b2b2	E1b1b1b2b2
	I13980	GishimangedaCave_PN(other)	E1b1b1a1b2	E1b1b1a1b2b~
	I13983	GishimangedaCave_PN(other)	BT(xCT)	B2b1
	I8759	NaishiRockshelter_PN(other)	E1b1b1b2b	E1b1b1b2b
	I8802	DeloraineFarm(GqJh6)_IA	E1b1a1a1a1a	E1b1a1a1a1a3a~
	I8808	JawuoyoRockshelter_LSA	E1b1b1a1b2	E1b1b1a1b2
	I8830	NaivashaBurialSite_PN(other)	xBT	A1b1b2b
	I8892	IlkekMounds/IlkekII(Gilgil)(GsJj66)_PIA	E2(xE2b)	E2a1~
	I8901	KisimaFarm,CairnKFR-C4_PIA	E2(xE2b)	E2a
	I8904	KokurmatakoreCairn2(GdJn2)_PIA	E1b1b1(xE1b1b1b2b)	E1b1b1
	I8923	RigoCave(GrJh3)_PN(Elmenteitan)	E1b1b1b2b2	E1b1b1b2b2
	I8930	WhiteRockPoint(GrJb2)_LSA	BT(xCT)	B2b1a1
	I8758	NaishiRockshelter_PN(other)	A1b(xA1b1b2a)	A1b1b2b2
	I8804	KeringetCave(GrJg4)1_PN(other)	A1b1b2	A1b1b2b
	I8919	NaivashaBurialSite_PN(other)	A1b1b2b	A1b1b2b2
	I8874	Cole'sBurial(GrJj5a)_PN(other)	E1b1b1a1a1b1	E1b1b1a1a1b1a
	I8809	KisimaFarmA5(PorcupineCave)_PN(other)	E1b1b1b2b2a1	E1b1b1b2b2a1a
	I8918	NaivashaBurialSite_PN(other)	E1b1b1b2b2a1	E1b1b1b2b2a1a
	I8920	NaivashaBurialSite_PN(other)	E1b1b1b2b2a1	E1b1b1b2b2a1
	I8922	RigoCave(GrJh3)_PN(Elmenteitan)	E1b1b1b2b2a1	E1b1b1b2b2a1
Lipson et al., 2020	4/A-I10873	Shum Laka	B2b	B2b1
	2/SEII-I10871	Shum Laka	A00	A00
Schlebusch et al., 2017	BAA	Ballito Bay A	A1b1b2	A1b1b2a
	BAB	Ballito Bay B	A1b1b2	A1b1b2a
Wang et al., 2020	NYA003	Kenya_Nyarindi_3500BP	E	E
	LUK001	Kenya_LukenyaHill_3500BP	E1b1b1b2b	E1b1b1b2b2a
	HYR002	Kenya_HyraxHill_2300BP	E1b1b1b2b	E1b1b1b2b2a1a
	MOL001	Kenya_MoloCave_1500BP	E1b1b1b2b	E1b1b1b2b2a1
	KPL001	Kenya_Kakapel_3900BP	CT	B2b1a1
	KIN002	Congo_Kindoki_230BP	E1b1a1a1d1a2	E1b1a1a1a2a1a3b1a2
	KIN003	Congo_Kindoki_150BP	E	CT
	KIN004	Congo_Kindoki_230BP	R1b1	R1b1b2a2a
	NGO001	Congo_NgongoMbata_220BP	n/a	E1b1a1a1a1c1a
	TAU001	Botswana_Taukome_1100BP	E1b1a1	E1b1a1
	XAR001	Botswana_Xaro_1400BP	E1b1a1a1c1a	E1b1a1a1a1c1a1a3a
	XAR002	Botswana_Xaro_1400BP	E1b1b1b2b	E1b1b1b2b2
Schuenemann et al. 2017	JK2888	Egypt_Ptolemaic	E1b1b1a1b2	E1b1b1a1b2
